# Supplementary material for: mir-145-5p is a suppressor of colorectal cancer at early stage, while promotes colorectal cancer metastasis at late stage through regulating AKT signaling evoked EMT-mediated anoikis
Source: BMC Cancer. 2022 Nov 8;22:1151. doi: 10.1186/s12885-022-10182-6 (PMC9644492; doi:10.1186/s12885-022-10182-6)
Supplement: Supplementary file 1 — Supplementary Material 1 [file 12885_2022_10182_MOESM1_ESM.xlsx]

## Sheet: Supplementary Table1
	Supplementary Table1. Sequences of miRNA that used in the current study
		sense	antisense
	miRNA-control(5'-3')	UUUUCCGAACGUGUCACGUTT	ACGUGACACGUUCGGAGAATT
	miR-145-5p mimics(5'-3')	GUCCAGUUUUCCCAGGAAUCCCU	GGAUUCCUGGGAAAACUGGACUU
	miRNA inhibitors-control(5'-3')	CAGUACUUUUGUGUAGUACAA
	miR-145-5p inhibitors(5'-3')	AGGGAUUCCUGGGAAAACUGGAC

## Sheet: Supplementary Table 2
Supplementary Table2. Identification of different expressed genes between miR-145-5p high expression group and miR-145-5p low expression group
gene	conMean	treatMean	logFC	pValue	fdr
A1BG	14.1767	2.45596	-2.52916	9.2903e-15	1.95361e-14
ABCB5	8.21739	1.60256	-2.3583	4.96039e-17	1.36044e-16
AC008878.3	1.99777	0.424192	-2.2356	5.16338e-16	1.24863e-15
ACSM5	23.0903	4.10424	-2.4921	2.65421e-15	5.89064e-15
ACTC1	101.137	22.757	-2.15192	1.64651e-28	4.4145e-27
ACTG2	8813.5	1393.95	-2.66054	3.22918e-32	2.32375e-30
ADAD2	17.3177	1.02174	-4.08315	4.84847e-16	1.17556e-15
ADAMTS16	120.662	28.893	-2.06218	2.77387e-32	2.04657e-30
ADAMTSL3	167.067	35.7023	-2.22634	4.59527e-33	4.21886e-31
ADCYAP1	70.9967	15.4872	-2.19668	2.89326e-21	1.60369e-20
ADCYAP1R1	20.1594	3.20401	-2.6535	1.94136e-23	1.74723e-22
ADD2	49.752	10.1165	-2.29804	3.60522e-26	5.86969e-25
ADGRB3	14.5702	3.59197	-2.02018	1.03094e-27	2.34117e-26
ADH1A	38.6739	1.35006	-4.84027	0.0011601	0.00125288
ADH1B	607.08	103.244	-2.55583	6.84597e-08	8.78566e-08
ADRB3	5.51505	1.24916	-2.14241	1.93847e-12	3.30156e-12
AGTR1	52.6243	5.73244	-3.19851	3.20216e-32	2.32375e-30
AKAP12	1892.28	471.866	-2.00368	2.46703e-34	3.25472e-32
AMBP	426.117	61.8261	-2.78496	0.0175605	0.0182774
ANGPTL1	109.522	19.7185	-2.4736	9.61105e-31	4.60997e-29
ANGPTL3	30.4203	4.85173	-2.64846	4.30682e-05	4.89252e-05
ANK2	284.595	70.0546	-2.02236	2.20513e-32	1.68632e-30
ANXA8	22.7241	2.32219	-3.29067	1.23248e-11	1.97776e-11
ANXA8L1	18.1037	3.37012	-2.42541	2.18235e-17	6.2644e-17
AOC3	1642.23	355.769	-2.20664	9.35642e-40	6.48049e-37
AOX1	268.652	65.5942	-2.0341	1.57362e-22	1.15235e-21
APOB	462.424	39.5323	-3.54811	2.63937e-07	3.29163e-07
APOH	345.237	22.7246	-3.92526	0.0139501	0.0145588
AQP4	3.59866	0.83612	-2.10568	4.58853e-08	5.95016e-08
ARG1	28.4052	4.84002	-2.55307	1.59797e-14	3.27939e-14
ARHGAP36	7.44314	0.573021	-3.69925	4.81079e-16	1.16676e-15
ASB5	16.0095	1.22297	-3.71047	1.46673e-21	8.63259e-21
ASGR2	58.6065	12.481	-2.23132	2.83383e-09	3.90538e-09
ASPN	1340.19	314.653	-2.0906	4.41087e-32	3.12008e-30
ASTN1	11.1516	1.58584	-2.81393	1.08247e-23	1.02999e-22
ATCAY	12.3729	1.8272	-2.75948	1.02585e-22	7.84752e-22
ATP1A2	130.46	14.1304	-3.20673	4.78632e-35	7.95631e-33
ATP2B2	9.00279	1.83389	-2.29546	6.47881e-18	2.00703e-17
ATP2B3	7.04069	0.765329	-3.20157	2.98513e-15	6.58202e-15
BCHE	65.2559	12.0502	-2.43705	2.27279e-29	7.58645e-28
BHMT2	65.3573	12.7815	-2.35429	1.31671e-31	8.01746e-30
BNC1	6.28818	1.14994	-2.45108	1.77791e-13	3.29442e-13
BOC	546.424	131.389	-2.05618	1.04448e-34	1.60159e-32
C1QTNF7	83.5502	17.7436	-2.23534	1.1448e-34	1.68408e-32
C2orf40	25.102	4.3874	-2.51636	4.4609e-24	4.62304e-23
C3	14579.5	3613.58	-2.01244	5.27865e-20	2.29105e-19
C6	75.5836	9.27035	-3.02738	1.00452e-12	1.75014e-12
C7	730.41	114.702	-2.67081	2.34854e-28	6.06208e-27
C9	101.608	2.29599	-5.46775	7.96883e-05	8.96251e-05
CACNG7	5.73802	1.06968	-2.42338	7.30394e-05	8.22249e-05
CADM3	79.6126	12.6338	-2.65571	4.03949e-25	5.27402e-24
CALCB	282.277	49.0842	-2.52378	0.000142135	0.00015838
CAMK2B	34.7821	8.14326	-2.09467	5.03012e-16	1.21747e-15
CARTPT	32.6355	3.39242	-3.26605	1.29717e-23	1.208e-22
CASQ2	156.606	10.6154	-3.88291	2.10017e-33	2.10308e-31
CCBE1	77.9649	13.8406	-2.49392	1.10725e-27	2.49401e-26
CCDC80	3351.7	783.884	-2.09618	2.05623e-30	9.01864e-29
CCL16	6.57023	1.35953	-2.27283	9.11578e-12	1.47836e-11
CD300LG	15.1321	2.15385	-2.81263	4.87684e-12	8.06453e-12
CDH19	35.6734	6.45652	-2.46602	7.4771e-27	1.3841e-25
CDO1	47.2977	8.03122	-2.55808	8.19168e-34	9.45627e-32
CER1	10.4849	1.48384	-2.82092	6.74706e-07	8.2638e-07
CFHR3	18.4682	3.28484	-2.49115	2.76097e-14	5.52494e-14
CHGB	485.481	117.382	-2.0482	2.23109e-10	3.28382e-10
CHRDL1	648.107	87.7793	-2.88428	3.65924e-37	1.24138e-34
CHRDL2	767.322	100.603	-2.93117	9.85907e-28	2.24503e-26
CHRM2	108.496	5.86009	-4.21057	2.26675e-31	1.28601e-29
CHRNA3	150.254	28.7363	-2.38645	5.75526e-30	2.26169e-28
CHST8	9.64158	1.22408	-2.97757	2.61958e-13	4.79205e-13
CILP	406.507	70.9794	-2.51781	4.05243e-28	9.921e-27
CLSTN2	368.319	91.7258	-2.00556	1.4802e-27	3.22338e-26
CLVS2	8.34058	0.795987	-3.38933	4.52317e-26	7.25759e-25
CMA1	13.0373	3.1165	-2.06465	6.30743e-08	8.11081e-08
CNGA3	64.3618	3.79487	-4.08408	2.78829e-27	5.64552e-26
CNN1	3555.36	506.767	-2.8106	5.49994e-40	4.15571e-37
CNTN1	96.8484	15.7375	-2.62153	1.09516e-27	2.47348e-26
COL10A1	1934.99	478.844	-2.0147	1.09912e-23	1.04285e-22
COMP	1748.29	355.052	-2.29984	4.82907e-28	1.1617e-26
CPEB1	23.2681	5.60814	-2.05276	5.74098e-31	2.93283e-29
CPN2	33.3456	1.95764	-4.09031	3.12645e-08	4.08256e-08
CPXM2	669.904	161.759	-2.05011	3.34766e-33	3.19817e-31
CRTAC1	44.4537	8.87681	-2.32419	9.46086e-32	6.02559e-30
CSDC2	118.466	27.5295	-2.10542	4.77617e-37	1.55675e-34
CST5	10.5457	1.40858	-2.90434	6.67327e-15	1.42254e-14
CST6	125.986	18.1455	-2.79558	1.41667e-05	1.63775e-05
CTNNA3	16.0346	3.59253	-2.15811	2.52381e-27	5.17303e-26
CUX2	7.88239	1.72965	-2.18815	1.34217e-11	2.14796e-11
CYP2A6	46.3841	1.97882	-4.55092	1.85943e-10	2.75337e-10
CYP2C8	53.5351	5.56187	-3.26684	7.79923e-11	1.18098e-10
CYP2E1	221.522	29.3194	-2.91752	8.96272e-11	1.35259e-10
CYP8B1	46.9588	1.41862	-5.04884	1.16101e-13	2.18667e-13
DCHS2	74.1945	17.3584	-2.09568	1.69843e-26	2.93787e-25
DES	13833.1	1248.87	-3.46942	5.1062e-32	3.50062e-30
DPP6	25.9771	5.22352	-2.31415	6.13777e-30	2.37828e-28
DPYS	16.4933	1.04961	-3.97396	8.8412e-07	1.07629e-06
DPYSL5	17.0686	2	-3.09327	3.2937e-18	1.06066e-17
ELAVL3	4.01226	0.962653	-2.05933	2.99947e-21	1.65209e-20
ELOVL2	60.4002	11.019	-2.45457	2.53132e-17	7.20516e-17
EPHA5	4.53735	1.10145	-2.04245	8.3145e-22	5.15331e-21
EPHA6	6.68673	1.08696	-2.62101	3.37658e-25	4.49031e-24
EPHA7	166.047	26.1734	-2.66542	1.96953e-20	9.24621e-20
ERICH3	5.60424	0.837235	-2.74281	4.24244e-11	6.54619e-11
FABP4	411.501	51.0691	-3.01037	5.5905e-17	1.52471e-16
FAM180A	54.9521	13.5479	-2.0201	3.07798e-30	1.29861e-28
FAM181B	16.0429	3.63768	-2.14085	2.18562e-09	3.03192e-09
FGA	2110.03	41.087	-5.68244	0.0109433	0.0114503
FGF5	15.2843	2.91416	-2.3909	5.93132e-24	5.99006e-23
FMO2	75.8696	16.976	-2.16002	2.80101e-23	2.43012e-22
FNDC1	2766.24	658.784	-2.07005	3.67499e-31	1.97062e-29
FRMPD4	4.67503	0.651059	-2.84411	1.22218e-22	9.20121e-22
FRRS1L	12.2949	2.94705	-2.06072	4.42025e-27	8.58385e-26
FXYD6	691.729	164.593	-2.07131	2.84387e-42	5.90921e-39
GAP43	55.0513	8.44314	-2.70492	5.87033e-37	1.84118e-34
GDF5	10.4381	1.57246	-2.73076	3.45147e-31	1.85676e-29
GNAO1	258.316	50.476	-2.35547	8.88602e-39	4.61601e-36
GPIHBP1	36.6076	7.87514	-2.21677	9.42908e-29	2.63428e-27
GPM6A	70.8991	6.10145	-3.53854	4.13834e-25	5.38276e-24
GPR83	63.913	9.37291	-2.76954	1.56039e-09	2.18594e-09
GPR88	8.30992	1.88907	-2.13716	2.98467e-21	1.64515e-20
GREM2	268.86	57.9967	-2.21281	4.80084e-28	1.15669e-26
GRIN2A	12.3339	2.92754	-2.07487	1.50578e-18	5.13658e-18
GRM1	49.8055	3.0563	-4.02645	8.77539e-11	1.32492e-10
GYS2	6.28595	1.18004	-2.41329	1.77195e-05	2.04026e-05
HAMP	100.929	11.2893	-3.16032	5.07559e-08	6.56588e-08
HAND1	74.5334	7.84225	-3.24855	6.39152e-27	1.19917e-25
HAND2	152.666	21.3685	-2.83682	8.02075e-40	5.79691e-37
HGFAC	14.8601	3.26031	-2.18836	0.00262809	0.00280115
HP	1793.72	11.2336	-7.319	1.36128e-06	1.64297e-06
HPD	59.5964	8.18506	-2.86416	4.57205e-12	7.5721e-12
HPX	425.968	26.2324	-4.02132	4.52582e-09	6.16297e-09
HS3ST4	58.3662	12.0329	-2.27815	1.26934e-05	1.47019e-05
HSPB6	593.459	148.01	-2.00345	4.04512e-29	1.24922e-27
HSPB7	458.781	63.0786	-2.86258	1.47421e-41	1.88506e-38
HSPB8	607.216	122.344	-2.31126	6.95107e-37	2.13977e-34
IGFL1	76.2035	18.2152	-2.06472	5.71376e-06	6.71615e-06
INHBC	9.98997	1.53456	-2.70266	5.5518e-06	6.5304e-06
ISM1	198.338	41.6405	-2.25191	3.90641e-32	2.78696e-30
ITIH2	140.578	12.0229	-3.54752	2.15081e-06	2.57307e-06
ITIH3	193.392	16.7046	-3.53321	1.98182e-23	1.78171e-22
JPH2	359.877	65.6611	-2.45439	1.37785e-41	1.88506e-38
KCNA1	5.11483	0.748606	-2.77241	8.10303e-17	2.16207e-16
KCNB1	35.0117	5.13991	-2.76802	2.37896e-35	4.6524e-33
KCNK3	55.5903	12.0502	-2.20578	1.42661e-21	8.42133e-21
KCNMB1	408.459	81.5457	-2.32451	1.50088e-35	3.08015e-33
KCTD8	3.23913	0.492196	-2.7183	1.78877e-20	8.4618e-20
KIF1A	120.161	21.9699	-2.45136	2.02288e-21	1.15753e-20
KLF17	5.4175	1.16778	-2.21386	7.35969e-23	5.77621e-22
KRT13	57.2258	10.8813	-2.39482	9.37676e-07	1.14015e-06
KRT14	400.486	16.4532	-4.60531	0.0228461	0.0237016
KRT16	315.376	62.733	-2.32978	8.47654e-05	9.52e-05
KRT39	24.898	5.15106	-2.27309	0.000967908	0.00104825
KRT40	413.62	81.641	-2.34094	0.0228312	0.0236876
KRT5	1031.26	71.7068	-3.84616	0.000356126	0.000391268
KRT6A	979.901	110.887	-3.14355	0.00810194	0.00851479
KRT6C	32.2397	3.50669	-3.20066	1.05927e-06	1.28452e-06
LBP	188.105	22.607	-3.0567	0.00638632	0.00673261
LDB3	110.351	16.4504	-2.7459	1.48301e-42	4.10867e-39
LEP	43.9002	4.1544	-3.40151	1.82968e-12	3.12362e-12
LGI1	4.24749	0.746377	-2.50864	1.9815e-20	9.29678e-20
LMOD1	1838.88	290.081	-2.6643	1.95585e-43	8.9145e-40
LONRF2	53.0307	5.79543	-3.19384	2.8606e-35	5.28353e-33
LPA	8.55295	2.02174	-2.08083	1.3494e-11	2.15891e-11
LRP1B	15.5318	2.04794	-2.92298	1.00546e-09	1.42499e-09
LRRC4C	25.8183	4.80323	-2.42632	3.24439e-31	1.75672e-29
MAB21L2	569.654	134.727	-2.08004	9.34455e-33	8.09034e-31
MAGEE2	1.47324	0.347269	-2.08487	2.56517e-16	6.42084e-16
MAMDC2	81.5463	14.5892	-2.48272	6.17174e-28	1.45522e-26
MASP1	261.613	51.3746	-2.34831	3.99545e-17	1.11009e-16
MEOX2	94.7391	19.1115	-2.30952	5.32575e-26	8.4074e-25
MGP	4117.87	871.141	-2.24092	6.2148e-39	3.62988e-36
MORN5	11.248	1.40301	-3.00308	1.40928e-18	4.8352e-18
MYH11	21175.5	1821.99	-3.53881	4.93269e-51	8.19961e-47
MYLK	6955.46	1579.28	-2.13887	1.33437e-39	8.53127e-37
MYO3A	25.4693	4.55741	-2.48247	2.49157e-11	3.9073e-11
MYOC	24.3495	0.851728	-4.83736	5.63839e-32	3.81004e-30
MYOCD	304.233	72.3718	-2.07168	7.46964e-33	6.63999e-31
NALCN	60.2781	11.7152	-2.36326	7.8684e-36	1.68376e-33
NCAN	6.65273	1.28651	-2.37048	2.83295e-05	3.23701e-05
NECAB1	45.0758	10.9532	-2.041	2.17203e-38	1.00293e-35
NEFM	10.1912	2.21237	-2.20366	2.57417e-23	2.2545e-22
NETO1	4.3573	1.0864	-2.00388	1.0573e-09	1.49617e-09
NEXN	664.262	155.363	-2.09611	1.62092e-37	6.12375e-35
NGB	4.20457	0.500557	-3.07035	4.09233e-15	8.91571e-15
NGFR	204.656	49.6081	-2.04455	3.68132e-27	7.25914e-26
NLGN1	13.8545	2.39186	-2.53415	3.16968e-22	2.14796e-21
NNAT	570.962	42.8512	-3.73599	3.17517e-23	2.71227e-22
NOS1	50.252	6.26366	-3.0041	3.7234e-31	1.99016e-29
NPR3	227.659	42.6566	-2.41603	3.80232e-36	9.37322e-34
NPTX1	78.7341	12.6516	-2.63767	3.9556e-25	5.17747e-24
NRK	64.3406	12.4443	-2.37025	5.0705e-29	1.51604e-27
NRXN1	28.1633	3.72854	-2.91713	2.28483e-24	2.51361e-23
NSG2	27.277	4.20513	-2.69747	4.92251e-29	1.48237e-27
NTNG1	13.2157	3.19844	-2.04681	7.74496e-16	1.83214e-15
OBP2B	52.7302	11.228	-2.23153	1.45561e-05	1.68195e-05
OGN	224.811	32.4682	-2.79161	9.98439e-26	1.49254e-24
OMD	66.4136	15.4571	-2.10321	2.67184e-23	2.3339e-22
PCDH10	11.5178	2.17614	-2.40402	9.80958e-27	1.77052e-25
PCDHB5	37.3935	9.31327	-2.00543	4.65719e-34	5.69238e-32
PCSK2	19.7625	1.77703	-3.47522	1.02072e-16	2.69025e-16
PDZD4	80.2765	19.2508	-2.06006	3.1754e-40	2.63923e-37
PDZRN4	68.5853	8.90301	-2.94553	2.78244e-32	2.04657e-30
PENK	38.18	4.74916	-3.00707	1.22872e-23	1.15265e-22
PGR	61.9164	14.1566	-2.12884	1.69464e-36	4.54356e-34
PHOX2A	4.33055	1.04181	-2.05546	1.63443e-15	3.71977e-15
PHOX2B	7.58919	0.934783	-3.02124	9.53461e-22	5.82698e-21
PI16	101.878	11.4247	-3.15661	4.34292e-24	4.50358e-23
PLIN1	210.93	42.8534	-2.29928	4.7975e-13	8.58161e-13
PLIN4	769.38	117.327	-2.71316	1.37792e-23	1.27535e-22
PLN	495.075	84.1728	-2.55622	3.65513e-37	1.24138e-34
PLP1	47.5758	9.42586	-2.33553	4.85664e-20	2.12564e-19
PLXNA4	257.697	62.34	-2.04745	4.94378e-38	2.05451e-35
PNMA5	352.987	70.1483	-2.33114	0.012611	0.0131762
PON1	52.573	9.18896	-2.51635	0.0327423	0.0338543
PRELP	1418.03	194.593	-2.86536	8.92272e-44	7.41612e-40
PRG4	104.406	16.0006	-2.70602	6.14877e-32	4.07846e-30
PRIMA1	63.9337	9.55797	-2.7418	4.50211e-24	4.66284e-23
PRL	4.79487	1.15831	-2.04948	2.23186e-19	8.68045e-19
PRND	42.3573	9.09532	-2.21941	1.97781e-26	3.3929e-25
PTGIS	715.384	139.932	-2.35399	2.83978e-32	2.07954e-30
PTPRZ1	39.2324	5.6806	-2.78793	3.7255e-30	1.54052e-28
RBPMS2	166.4	36.8818	-2.17367	1.64657e-34	2.31956e-32
RELN	106.531	20.0061	-2.41275	4.97006e-24	5.08727e-23
RERGL	9.93645	1.86845	-2.41089	4.92409e-16	1.19285e-15
RGMA	476.22	118.177	-2.01067	8.66054e-35	1.34546e-32
RIC3	21.7319	5.02954	-2.11131	1.49362e-24	1.71349e-23
RIMS1	16.5089	4.04515	-2.02898	7.23049e-18	2.22414e-17
RNF150	208.222	43.3517	-2.26396	4.27221e-39	2.63026e-36
RNF17	3.62598	0.871237	-2.05723	1.9676e-05	2.26083e-05
RPRM	30.8066	7.67391	-2.0052	2.45343e-17	6.99902e-17
SCN2B	23.4158	3.83835	-2.60893	3.83432e-36	9.37322e-34
SCN7A	83.8645	8.55351	-3.29347	4.45281e-33	4.11217e-31
SCRG1	29.5836	5.82943	-2.34337	3.30129e-30	1.3823e-28
SERPINC1	158.237	3.70346	-5.41708	1.72254e-06	2.06996e-06
SERTM2	14.7759	2.92977	-2.33439	5.90443e-19	2.14347e-18
SFRP1	236.967	52.1711	-2.18336	7.71317e-17	2.06567e-16
SFRP2	4650.4	1008.09	-2.20573	4.75681e-24	4.89916e-23
SFRP4	3385.05	662.119	-2.35401	2.73193e-31	1.51382e-29
SFRP5	33.8133	7.73021	-2.12901	7.13284e-14	1.37281e-13
SFTPB	99.5819	15.7263	-2.6627	0.000670634	0.000729865
SFTPD	9.08919	2.23579	-2.02337	1.02692e-23	9.82191e-23
SGCA	106.679	22.937	-2.21753	7.7205e-29	2.20512e-27
SLC13A5	55.6472	5.84671	-3.25061	2.22154e-08	2.92204e-08
SLC18A3	5.71237	0.789855	-2.85443	7.90164e-19	2.81925e-18
SLC22A1	37.9961	9.10368	-2.06133	1.34462e-14	2.78074e-14
SLC22A7	19.6728	1.18673	-4.05113	0.00333261	0.00353936
SLC25A47	29.1611	5.77982	-2.33495	0.00604061	0.00637219
SLC5A7	7.25975	0.849498	-3.09524	3.02576e-22	2.06403e-21
SLC7A14	13.8406	1.40134	-3.30403	6.7185e-23	5.31817e-22
SLIT2	378.236	86.0273	-2.13642	2.95462e-35	5.39721e-33
SLITRK3	18.1667	1.66722	-3.44577	2.01512e-27	4.26175e-26
SLITRK4	25.1349	5.6388	-2.15623	5.17243e-16	1.25064e-15
SMIM28	2.66165	0.3534	-2.91295	1.28736e-17	3.81593e-17
SMYD1	23.2726	4.20847	-2.46726	1.51557e-16	3.90353e-16
SNAP91	12.2135	2.75808	-2.14674	8.98259e-26	1.35592e-24
SORCS1	42.888	7.92698	-2.43573	1.2054e-27	2.70409e-26
SPEG	414.637	92.1656	-2.16955	2.13103e-34	2.8761e-32
SPINK6	7.72074	1.67503	-2.20455	1.94039e-12	3.30449e-12
SPOCK1	1111.69	271.848	-2.03188	7.34279e-31	3.60057e-29
SPOCK3	8.78595	0.924749	-3.24806	3.17115e-21	1.73733e-20
SRRM4	5.74303	1.36399	-2.07398	1.0372e-08	1.38652e-08
ST8SIA3	3.78261	0.695095	-2.4441	2.75663e-18	8.98499e-18
STMN2	245.93	48.4883	-2.34254	8.02383e-26	1.22255e-24
STMN4	4.51561	0.939799	-2.2645	2.56246e-17	7.28755e-17
STON1-GTF2A1L	3.47547	0.820513	-2.08261	1.81101e-15	4.10365e-15
STUM	169.233	38.4771	-2.13694	2.15936e-25	3.02657e-24
SUSD5	58.2815	10.9693	-2.40956	6.16923e-41	6.40945e-38
SV2B	59.7899	14.5039	-2.04346	3.52973e-28	8.78364e-27
SYNM	1805.77	221.004	-3.03047	6.74348e-42	1.24552e-38
SYNPO2	3201.54	458.856	-2.80265	2.1451e-43	8.9145e-40
SYT4	42.1555	2.76644	-3.92962	1.15212e-25	1.7054e-24
TAGLN	14811.4	3501.84	-2.08052	1.9731e-38	9.3711e-36
TAGLN3	15.4766	3.50502	-2.14259	7.09481e-16	1.68506e-15
TAT	92.5975	5.28205	-4.1318	1.70745e-06	2.05198e-06
TCEAL2	39.5903	2.30825	-4.10028	9.01198e-43	2.99612e-39
TCEAL5	4.6427	0.584727	-2.98913	6.3732e-23	5.08114e-22
TCF23	16.4972	2.7408	-2.58955	5.39827e-15	1.16162e-14
TCHH	71.9064	11.5903	-2.6332	1.8001e-21	1.04298e-20
TF	334.767	37.3372	-3.16447	9.53137e-06	1.11069e-05
THBS4	866.369	84.4181	-3.35936	2.63223e-35	5.02938e-33
THRSP	16.2854	3.2068	-2.34437	2.73784e-07	3.41239e-07
THSD7B	28.1132	3.80658	-2.88468	1.88496e-22	1.35468e-21
TLL1	47.3367	11.7581	-2.00931	2.29923e-29	7.65932e-28
TMEFF2	4.56187	1.13545	-2.00636	5.20534e-22	3.36555e-21
TMEM59L	32.0535	6.55463	-2.2899	4.72519e-31	2.45459e-29
TNNT3	7.41973	1.63378	-2.18315	7.9298e-15	1.67685e-14
TNS1	6208.18	1428.09	-2.12008	6.33258e-39	3.62988e-36
TNXB	539.379	118.783	-2.18297	6.05581e-34	7.24214e-32
TP63	43.7531	10.7692	-2.02247	1.35432e-10	2.022e-10
TRARG1	58.0975	6.60368	-3.13714	7.42837e-10	1.06038e-09
TUBA3E	9.2252	0.906912	-3.34655	0.00250796	0.00267568
UGT2B10	55.495	12.3673	-2.16582	0.000187609	0.000208075
VIP	396.7	74.7157	-2.40856	2.12702e-20	9.92631e-20
VTN	431.218	14.5708	-4.88727	2.09662e-15	4.71375e-15
WSCD2	31.9487	5.28874	-2.59476	8.81489e-30	3.25622e-28
ZBTB16	48.189	11.0323	-2.12697	3.37993e-22	2.2756e-21
ZDHHC22	4.60201	0.500557	-3.20066	8.57621e-14	1.63572e-13
ZFHX4	166.007	36.621	-2.1805	1.77176e-33	1.82932e-31
ZNF385B	35.214	7.94983	-2.14715	6.3519e-23	5.06658e-22
